# Supplementary material for: Serum Proteomic Analysis of Cannabis Use Disorder in Male Patients
Source: Molecules. 2021 Sep 1;26(17):5311. doi: 10.3390/molecules26175311 (PMC8434053; doi:10.3390/molecules26175311)
Supplement: Supplementary file 1 [file molecules-26-05311-s001.zip]

Archive with 1 entries (1 files):
- molecules-1295170-supplementary.pdf
